# Supplementary material for: Prognostic Impact of Copy Number Alterations’ Profile and AID/RAG Signatures in Acute Lymphoblastic Leukemia (ALL) with BCR::ABL and without Recurrent Genetic Aberrations (NEG ALL) Treated with Intensive Chemotherapy
Source: Cancers (Basel). 2023 Nov 15;15(22):5431. doi: 10.3390/cancers15225431 (PMC10670434; doi:10.3390/cancers15225431)
Supplement: Supplementary file 1 [file cancers-15-05431-s001.zip]

Archive with 1 entries (1 files):
- cancers-2681173-supplementary.pdf
